# Supplementary material for: (S)-2-(1H-Imidazol-1-yl)-3-phenyl­propanol
Source: Acta Crystallogr Sect E Struct Rep Online. 2008 Feb 27;64(Pt 3):o631. doi: 10.1107/S1600536808004868 (PMC2960794; doi:10.1107/S1600536808004868)
Supplement: Supplementary file 1 [file e-64-0o631-sup1.cif]

##############################################################################
###                                                                        ###
###        Electronic paper (Acta Crystallographica Section E)             ###
###                                                                        ###
##############################################################################
#                                                                            #
# This CIF contains the data in a paper accepted for publication in Acta     #
# Crystallographica Section E. It conforms to the requirements of Notes      #
# for Authors for Section E, and has been peer reviewed under the auspices   #
# of the IUCr Commission on Journals.                                        #
#                                                                            #
# Full details of the Crystallographic Information File format               #
# are given in the paper "The Crystallographic Information File (CIF):       #
# a New Standard Archive File for Crystallography" by S. R. Hall, F. H.      #
# Allen and I. D. Brown [Acta Cryst. (1991), A47, 655-685].                  #
#                                                                            #
# The current version of the core CIF dictionary is obtainable from          #
# ftp://ftp.iucr.org/pub/cif_core.dic. The current version number is 2.1.    #
#                                                                            #
# Software is freely available for graphical display of the structure(s) in  #
# this CIF.  For information consult the CIF home page http://www.iucr.org/  #
# cif/home.html                                                              #
#                                                                            #
##############################################################################
                                             
data_global
_audit_creation_method     'SHELXL-97'
_journal_date_recd_electronic     2008-01-22
_journal_date_accepted     2008-02-20
_journal_name_full     'Acta Crystallographica, Section E'
_journal_year     2008
_journal_volume     64
_journal_issue      3
_journal_page_first     o631
_journal_page_last     o631
_journal_paper_category     QO
_journal_coeditor_code     EZ2119
_publ_contact_author_name     'Jingbo Lan'
_publ_contact_author_address
;
College of Chemistry
Sichuan University
Chengdu 610064
People's Republic of China
;
_publ_contact_author_email     jingbolan@scu.edu.cn
_publ_contact_author_fax     '86-28-85411684'
_publ_contact_author_phone     ?
_publ_section_title
;
(<i>S</i>)-2-(1<i>H</i>-Imidazol-1-yl)-3-phenylpropanol
;
loop_
    _publ_author_name
    _publ_author_footnote
    _publ_author_address
    'Zuxing Yang' .
;
Key Laboratory of Green Chemistry and Technology of the Ministry of Education
  College of Chemistry, Sichuan University,
  Chengdu 610064
  People's Republic of China
;
    'Siping Wei' .
;
Key Laboratory of Green Chemistry and Technology of the Ministry of Education
  College of Chemistry, Sichuan University,
  Chengdu 610064
  People's Republic of China
;
    'Wenhai Wang' .
;
Key Laboratory of Green Chemistry and Technology of the Ministry of Education
  College of Chemistry, Sichuan University,
  Chengdu 610064
  People's Republic of China
;
    'Hua Chen' .
;
Key Laboratory of Green Chemistry and Technology of the Ministry of Education
  College of Chemistry, Sichuan University,
  Chengdu 610064
  People's Republic of China
;
    'Jingbo Lan' .
;
Key Laboratory of Green Chemistry and Technology of the Ministry of Education
  College of Chemistry, Sichuan University,
  Chengdu 610064
  People's Republic of China
;
data_I
_chemical_name_systematic
;
(S)-2-(1H-Imidazol-1-yl)-3-phenylpropanol
;
_chemical_name_common     ?
_chemical_formula_moiety     'C12 H14 N2 O'
_chemical_formula_sum     'C12 H14 N2 O'
_chemical_formula_iupac     'C12 H14 N2 O'
_chemical_formula_weight     202.25
_symmetry_cell_setting     Monoclinic
_symmetry_space_group_name_H-M     'P 21'
_symmetry_space_group_name_Hall     'P 2yb'
loop_
    _symmetry_equiv_pos_as_xyz
    'x, y, z'
    '-x, y+1/2, -z'
_cell_length_a     8.021(4)
_cell_length_b     6.069(3)
_cell_length_c     11.629(5)
_cell_angle_alpha     90.00(4)
_cell_angle_beta     90.13(5)
_cell_angle_gamma     90.00(4)
_cell_volume     566.1(5)
_cell_formula_units_Z     2
_cell_measurement_reflns_used     26
_cell_measurement_theta_min     4.56
_cell_measurement_theta_max     7.80
_cell_measurement_temperature     293(2)
_exptl_crystal_description     block
_exptl_crystal_colour     colorless
_exptl_crystal_size_max     0.40
_exptl_crystal_size_mid     0.33
_exptl_crystal_size_min     0.23
_exptl_crystal_density_diffrn     1.186
_exptl_crystal_density_meas     ?
_exptl_crystal_density_method     'not measured'
_exptl_crystal_F_000     216
_exptl_absorpt_coefficient_mu     0.077
_exptl_absorpt_correction_type     none
_exptl_absorpt_correction_T_min     ?
_exptl_absorpt_correction_T_max     ?
_exptl_special_details
;
In the crystal structure, there is not any  heavy atom than
silicon, so we can't get the absolute structure exactly.
However,  the chiral carbon does not directly
participate in the cyclocondensation in this reaction
(Matsuoka et al., Tetrahedron. 2006, 62, 8199-8206).
From starting material (S)-2-amino-3-phenylpropanoic acid,
it give (S)-2-(1H-imidazol-1-yl)-3-phenylpropanol as product,
whose absolute configuration (S) is consistent with the absolute
structure characterized by X-ray structure analysis.
;
_diffrn_ambient_temperature     293(2)
_diffrn_radiation_type     MoK\a
_diffrn_radiation_wavelength     0.71073
_diffrn_radiation_source     'fine-focus sealed tube'
_diffrn_radiation_monochromator     graphite
_diffrn_measurement_device_type     'Enraf--Nonius CAD-4'
_diffrn_measurement_method     \w/2\q
_diffrn_detector_area_resol_mean     ?
_diffrn_reflns_number     1909
_diffrn_reflns_av_R_equivalents     0.0550
_diffrn_reflns_av_sigmaI/netI     0.0523
_diffrn_reflns_theta_min     1.75
_diffrn_reflns_theta_max     25.43
_diffrn_reflns_theta_full     25.43
_diffrn_measured_fraction_theta_max     0.998
_diffrn_measured_fraction_theta_full     0.998
_diffrn_reflns_limit_h_min     -9
_diffrn_reflns_limit_h_max     0
_diffrn_reflns_limit_k_min     -7
_diffrn_reflns_limit_k_max     7
_diffrn_reflns_limit_l_min     -13
_diffrn_reflns_limit_l_max     14
_diffrn_standards_number     3
_diffrn_standards_interval_count     200
_diffrn_standards_interval_time     ?
_diffrn_standards_decay_%     1.168
_refine_special_details
;
 Refinement of F^2^ against ALL reflections.  The weighted R-factor wR and
 goodness of fit S are based on F^2^, conventional R-factors R are based
 on F, with F set to zero for negative F^2^. The threshold expression of
 F^2^ > 2sigma(F^2^) is used only for calculating R-factors(gt) etc. and is
 not relevant to the choice of reflections for refinement.  R-factors based
 on F^2^ are statistically about twice as large as those based on F, and R-
 factors based on ALL data will be even larger.
;
_reflns_number_total     1146
_reflns_number_gt     826
_reflns_threshold_expression     I>2\s(I)
_refine_ls_structure_factor_coef     Fsqd
_refine_ls_matrix_type     full
_refine_ls_R_factor_all     0.0611
_refine_ls_R_factor_gt     0.0363
_refine_ls_wR_factor_gt     0.0819
_refine_ls_wR_factor_ref     0.0902
_refine_ls_goodness_of_fit_ref     1.051
_refine_ls_restrained_S_all     1.050
_refine_ls_number_reflns     1146
_refine_ls_number_parameters     142
_refine_ls_number_restraints     1
_refine_ls_hydrogen_treatment     constr
_refine_ls_weighting_scheme     calc
_refine_ls_weighting_details
         'calc w=1/[\s^2^(Fo^2^)+(0.0335P)^2^+0.0435P] where P=(Fo^2^+2Fc^2^)/3'
_atom_sites_solution_hydrogens     geom
_atom_sites_solution_primary     direct
_atom_sites_solution_secondary     difmap
_refine_ls_shift/su_max     0.000
_refine_ls_shift/su_mean     0.000
_refine_diff_density_max     0.127
_refine_diff_density_min     -0.124
_refine_ls_extinction_method     'SHELXL97 (Sheldrick, 2008)'
_refine_ls_extinction_coef     0.045(8)
_refine_ls_extinction_expression
                                  'Fc^*^=kFc[1+0.001xFc^2^\l^3^/sin(2\q)]^-1/4^'
loop_
    _atom_type_symbol
    _atom_type_description
    _atom_type_scat_dispersion_real
    _atom_type_scat_dispersion_imag
    _atom_type_scat_source
    'C' 'C' 0.0033 0.0000
                         'International Tables Vol C Tables 4.2.6.8 and 6.1.1.4'
    'H' 'H' 0.0000 0.0000
                         'International Tables Vol C Tables 4.2.6.8 and 6.1.1.4'
    'N' 'N' 0.0061 0.0000
                         'International Tables Vol C Tables 4.2.6.8 and 6.1.1.4'
    'O' 'O' 0.0106 0.0000
                         'International Tables Vol C Tables 4.2.6.8 and 6.1.1.4'
_computing_data_collection     'DIFRAC (Gabe & White, 1993)'
_computing_cell_refinement     'DIFRAC (Gabe & White, 1993)'
_computing_data_reduction     'NRCVAX (Gabe <i>et al.</i>,  1989)'
_computing_structure_solution     'SHELXS97 (Sheldrick, 2008)'
_computing_structure_refinement     'SHELXL97 (Sheldrick, 2008)'
_computing_molecular_graphics     'ORTEPIII (Burnett & Johnson, 1996)'
_computing_publication_material
                            'SHELXL97 (Sheldrick, 2008) and PLATON (Spek, 2003)'
loop_
    _atom_site_type_symbol
    _atom_site_label
    _atom_site_fract_x
    _atom_site_fract_y
    _atom_site_fract_z
    _atom_site_U_iso_or_equiv
    _atom_site_adp_type
    _atom_site_calc_flag
    _atom_site_refinement_flags
    _atom_site_occupancy
    _atom_site_disorder_assembly
    _atom_site_disorder_group
    O O1 0.6488(3) 0.9519(5) -0.06637(15) 0.0601(7) Uani d . 1 . .
    H H1 0.7178 1.0460 -0.0835 0.086(15) Uiso calc R 1 . .
    N N1 0.8556(3) 0.8538(4) 0.13967(17) 0.0418(6) Uani d . 1 . .
    N N2 1.1263(3) 0.7863(6) 0.1257(2) 0.0651(9) Uani d . 1 . .
    C C1 0.7787(4) 0.7337(7) 0.4142(2) 0.0628(10) Uani d . 1 . .
    H H1B 0.8315 0.8693 0.4069 0.073(4) Uiso calc R 1 . .
    C C2 0.8278(4) 0.5915(8) 0.5001(3) 0.0747(12) Uani d . 1 . .
    H H2 0.9137 0.6313 0.5497 0.073(4) Uiso calc R 1 . .
    C C3 0.7501(5) 0.3908(7) 0.5128(3) 0.0725(12) Uani d . 1 . .
    H H3 0.7824 0.2955 0.5714 0.073(4) Uiso calc R 1 . .
    C C4 0.6247(5) 0.3324(7) 0.4383(2) 0.0680(10) Uani d . 1 . .
    H H4 0.5716 0.1970 0.4464 0.073(4) Uiso calc R 1 . .
    C C5 0.5773(4) 0.4746(6) 0.3512(2) 0.0565(9) Uani d . 1 . .
    H H5 0.4935 0.4324 0.3003 0.073(4) Uiso calc R 1 . .
    C C6 0.6522(3) 0.6781(6) 0.3385(2) 0.0456(8) Uani d . 1 . .
    C C7 0.5912(3) 0.8393(6) 0.2488(2) 0.0498(8) Uani d . 1 . .
    H H7A 0.6073 0.9875 0.2780 0.046(4) Uiso calc R 1 . .
    H H7B 0.4723 0.8176 0.2383 0.046(4) Uiso calc R 1 . .
    C C8 0.6752(3) 0.8225(6) 0.1318(2) 0.0431(7) Uani d . 1 . .
    H H8 0.6550 0.6738 0.1021 0.040(7) Uiso calc R 1 . .
    C C9 0.5963(3) 0.9848(6) 0.0484(2) 0.0517(8) Uani d . 1 . .
    H H9A 0.4760 0.9703 0.0520 0.046(4) Uiso calc R 1 . .
    H H9B 0.6248 1.1335 0.0719 0.046(4) Uiso calc R 1 . .
    C C10 0.9385(4) 1.0364(6) 0.1796(2) 0.0514(9) Uani d . 1 . .
    H H1A 0.8907 1.1653 0.2075 0.073(4) Uiso calc R 1 . .
    C C11 1.1038(4) 0.9919(7) 0.1705(2) 0.0607(10) Uani d . 1 . .
    H H11 1.1892 1.0874 0.1917 0.073(4) Uiso calc R 1 . .
    C C12 0.9738(4) 0.7106(6) 0.1088(2) 0.0542(8) Uani d . 1 . .
    H H12 0.9510 0.5720 0.0785 0.073(4) Uiso calc R 1 . .
loop_
    _atom_site_aniso_label
    _atom_site_aniso_U_11
    _atom_site_aniso_U_22
    _atom_site_aniso_U_33
    _atom_site_aniso_U_12
    _atom_site_aniso_U_13
    _atom_site_aniso_U_23
    O1 0.0642(15) 0.0700(16) 0.0462(11) -0.0137(15) -0.0054(9) 0.0087(11)
    N1 0.0410(12) 0.0430(15) 0.0414(11) 0.0035(14) -0.0051(9) -0.0040(11)
    N2 0.0411(16) 0.088(3) 0.0659(16) 0.0082(17) -0.0038(12) -0.0079(17)
    C1 0.057(2) 0.066(3) 0.0656(19) -0.009(2) -0.0107(15) 0.0151(19)
    C2 0.065(2) 0.093(3) 0.066(2) -0.001(2) -0.0198(18) 0.017(2)
    C3 0.085(3) 0.075(3) 0.058(2) 0.016(3) 0.0044(18) 0.0208(19)
    C4 0.101(3) 0.050(2) 0.0522(17) 0.001(2) 0.0205(18) 0.0072(19)
    C5 0.074(2) 0.050(2) 0.0459(15) -0.004(2) 0.0051(14) -0.0072(16)
    C6 0.0442(16) 0.050(2) 0.0429(15) -0.0001(17) 0.0058(12) 0.0041(14)
    C7 0.0440(16) 0.056(2) 0.0496(15) 0.0050(18) -0.0027(12) -0.0008(16)
    C8 0.0419(15) 0.0454(19) 0.0419(13) 0.0001(16) -0.0061(11) -0.0023(14)
    C9 0.0467(17) 0.056(2) 0.0527(15) 0.0023(19) -0.0078(12) 0.0072(16)
    C10 0.0512(19) 0.051(2) 0.0519(16) -0.0015(18) -0.0039(14) -0.0075(15)
    C11 0.0465(19) 0.081(3) 0.0544(16) -0.007(2) -0.0072(13) -0.002(2)
    C12 0.056(2) 0.060(2) 0.0471(15) 0.012(2) -0.0004(13) -0.0109(16)
_geom_special_details
;
 All esds (except the esd in the dihedral angle between two l.s. planes)
 are estimated using the full covariance matrix.  The cell esds are taken
 into account individually in the estimation of esds in distances, angles
 and torsion angles; correlations between esds in cell parameters are only
 used when they are defined by crystal symmetry.  An approximate (isotropic)
 treatment of cell esds is used for estimating esds involving l.s. planes.
;
loop_
    _geom_bond_atom_site_label_1
    _geom_bond_atom_site_label_2
    _geom_bond_site_symmetry_2
    _geom_bond_distance
    _geom_bond_publ_flag
    O1 C9 . 1.415(3) ?
    O1 H1 . 0.8200 ?
    N1 C12 . 1.336(4) ?
    N1 C10 . 1.372(4) ?
    N1 C8 . 1.462(3) ?
    N2 C12 . 1.321(4) ?
    N2 C11 . 1.364(5) ?
    C1 C2 . 1.377(5) ?
    C1 C6 . 1.383(4) ?
    C1 H1B . 0.9300 ?
    C2 C3 . 1.376(6) ?
    C2 H2 . 0.9300 ?
    C3 C4 . 1.373(5) ?
    C3 H3 . 0.9300 ?
    C4 C5 . 1.384(5) ?
    C4 H4 . 0.9300 ?
    C5 C6 . 1.382(5) ?
    C5 H5 . 0.9300 ?
    C6 C7 . 1.511(4) ?
    C7 C8 . 1.522(3) ?
    C7 H7A . 0.9700 ?
    C7 H7B . 0.9700 ?
    C8 C9 . 1.519(4) ?
    C8 H8 . 0.9800 ?
    C9 H9A . 0.9700 ?
    C9 H9B . 0.9700 ?
    C10 C11 . 1.358(4) ?
    C10 H1A . 0.9300 ?
    C11 H11 . 0.9300 ?
    C12 H12 . 0.9300 ?
loop_
    _geom_angle_atom_site_label_1
    _geom_angle_atom_site_label_2
    _geom_angle_atom_site_label_3
    _geom_angle_site_symmetry_1
    _geom_angle_site_symmetry_3
    _geom_angle
    _geom_angle_publ_flag
    C9 O1 H1 . . 109.5 ?
    C12 N1 C10 . . 105.8(2) ?
    C12 N1 C8 . . 127.0(3) ?
    C10 N1 C8 . . 127.2(3) ?
    C12 N2 C11 . . 104.6(3) ?
    C2 C1 C6 . . 121.1(4) ?
    C2 C1 H1B . . 119.4 ?
    C6 C1 H1B . . 119.4 ?
    C3 C2 C1 . . 120.3(3) ?
    C3 C2 H2 . . 119.9 ?
    C1 C2 H2 . . 119.9 ?
    C4 C3 C2 . . 119.5(3) ?
    C4 C3 H3 . . 120.3 ?
    C2 C3 H3 . . 120.3 ?
    C3 C4 C5 . . 120.1(4) ?
    C3 C4 H4 . . 120.0 ?
    C5 C4 H4 . . 120.0 ?
    C6 C5 C4 . . 121.1(3) ?
    C6 C5 H5 . . 119.4 ?
    C4 C5 H5 . . 119.4 ?
    C5 C6 C1 . . 117.9(3) ?
    C5 C6 C7 . . 120.8(3) ?
    C1 C6 C7 . . 121.2(3) ?
    C6 C7 C8 . . 115.5(3) ?
    C6 C7 H7A . . 108.4 ?
    C8 C7 H7A . . 108.4 ?
    C6 C7 H7B . . 108.4 ?
    C8 C7 H7B . . 108.4 ?
    H7A C7 H7B . . 107.5 ?
    N1 C8 C9 . . 111.5(2) ?
    N1 C8 C7 . . 112.0(2) ?
    C9 C8 C7 . . 110.0(2) ?
    N1 C8 H8 . . 107.7 ?
    C9 C8 H8 . . 107.7 ?
    C7 C8 H8 . . 107.7 ?
    O1 C9 C8 . . 112.7(3) ?
    O1 C9 H9A . . 109.0 ?
    C8 C9 H9A . . 109.0 ?
    O1 C9 H9B . . 109.0 ?
    C8 C9 H9B . . 109.0 ?
    H9A C9 H9B . . 107.8 ?
    C11 C10 N1 . . 106.6(3) ?
    C11 C10 H1A . . 126.7 ?
    N1 C10 H1A . . 126.7 ?
    C10 C11 N2 . . 110.0(3) ?
    C10 C11 H11 . . 125.0 ?
    N2 C11 H11 . . 125.0 ?
    N2 C12 N1 . . 113.0(3) ?
    N2 C12 H12 . . 123.5 ?
    N1 C12 H12 . . 123.5 ?
loop_
    _geom_hbond_atom_site_label_D
    _geom_hbond_atom_site_label_H
    _geom_hbond_atom_site_label_A
    _geom_hbond_site_symmetry_A
    _geom_hbond_distance_DH
    _geom_hbond_distance_HA
    _geom_hbond_distance_DA
    _geom_hbond_angle_DHA
    O1 H1 N2 2_755 0.82 1.98 2.802(4) 177
