# Supplementary material for: (S)-2-(1H-Imidazol-1-yl)-3-phenyl­propanol
Source: Acta Crystallogr Sect E Struct Rep Online. 2008 Feb 27;64(Pt 3):o631. doi: 10.1107/S1600536808004868 (PMC2960794; doi:10.1107/S1600536808004868)
Supplement: Supplementary file 2 [file e-64-0o631-Isup2.hkl]

# 
# h,k,l, Fc-squared, Fo-squared, sigma(Fo-squared) and status flag 
# 
data_I
_shelx_title '  p21' 
_shelx_refln_list_code          4 
_shelx_F_calc_maximum       61.99 
_exptl_crystal_F_000       216.00 
_reflns_d_resolution_high  0.8276 
 
loop_ 
 _symmetry_equiv_pos_as_xyz 
 'x, y, z' 
 '-x, y+1/2, -z' 
 
_cell_length_a     8.0211 
_cell_length_b     6.0693 
_cell_length_c    11.6292 
_cell_angle_alpha  90.000 
_cell_angle_beta   90.130 
_cell_angle_gamma  90.000 
 
_shelx_F_squared_multiplier     1.000 
 
loop_ 
 _refln_index_h 
 _refln_index_k 
 _refln_index_l 
 _refln_F_squared_calc 
 _refln_F_squared_meas 
 _refln_F_squared_sigma 
 _refln_observed_status 
   1   0   0       41.17       38.69      0.83 o 
   2   0   0       26.20       29.77      0.79 o 
   3   0   0       59.44       56.12      1.63 o 
   4   0   0      884.74      919.30      6.79 o 
   5   0   0       32.65       30.80      1.91 o 
   6   0   0        0.27        1.99      1.13 o 
   7   0   0        0.00        0.00      1.50 o 
   8   0   0        4.13        5.68      1.60 o 
   9   0   0        2.94        4.11      1.84 o 
   1   1   0      560.11      466.74     56.08 o 
   2   1   0      433.04      410.22     48.72 o 
   3   1   0       71.78       69.20      4.78 o 
   4   1   0       38.13       38.18      3.54 o 
   5   1   0       42.30       46.47      1.54 o 
   6   1   0       42.73       45.79      1.78 o 
   7   1   0       34.40       37.61      1.74 o 
   8   1   0        4.57        2.00      1.32 o 
   9   1   0        0.21        0.94      0.76 o 
   0   2   0      648.98      608.44      3.19 o 
   1   2   0      406.02      375.27     29.50 o 
   2   2   0      150.53      151.69     21.93 o 
   3   2   0        1.99        1.59      0.72 o 
   4   2   0       97.09      101.82     11.06 o 
   5   2   0        1.02        0.00      1.00 o 
   6   2   0       37.05       39.67      3.34 o 
   7   2   0       21.87       21.81      1.64 o 
   8   2   0        8.85        9.38      1.82 o 
   9   2   0        5.81        5.82      1.58 o 
   1   3   0       36.55       33.25      2.73 o 
   2   3   0       57.33       61.23      7.98 o 
   3   3   0       29.62       27.44      4.58 o 
   4   3   0       36.42       36.34      3.09 o 
   5   3   0       86.51       82.11      9.25 o 
   6   3   0       67.18       67.12      8.40 o 
   7   3   0        0.12        0.66      1.17 o 
   8   3   0        1.43        1.03      1.31 o 
   0   4   0       15.73       14.88      1.18 o 
   1   4   0       22.85       22.90      1.55 o 
   2   4   0       43.05       41.94      7.13 o 
   3   4   0       28.12       25.82      5.49 o 
   4   4   0        7.94        7.21      1.35 o 
   5   4   0        6.17        4.55      1.34 o 
   6   4   0       13.51       12.21      5.59 o 
   7   4   0        6.81        4.66      1.62 o 
   8   4   0        1.05        0.52      1.43 o 
   1   5   0        3.14        2.32      1.34 o 
   2   5   0       14.93       17.46      1.06 o 
   3   5   0       24.72       20.85      1.51 o 
   4   5   0        0.94        1.22      1.27 o 
   5   5   0        1.47        1.59      1.35 o 
   6   5   0        4.97        6.86      0.90 o 
   7   5   0        0.25        0.00      1.14 o 
   0   6   0       45.83       45.56      2.44 o 
   1   6   0       33.01       37.73      1.61 o 
   2   6   0        2.57        2.86      2.07 o 
   3   6   0        5.70        4.16      1.75 o 
   4   6   0       28.61       28.79      5.92 o 
   5   6   0        0.08        0.04      1.44 o 
   1   7   0        3.52        4.72      1.25 o 
   2   7   0        7.41        7.72      4.08 o 
  -9   0   1        1.41        1.62      1.79 o 
  -8   0   1        3.67        3.07      1.63 o 
  -7   0   1        0.29        0.00      1.63 o 
  -6   0   1       10.46       14.18      1.47 o 
  -5   0   1      111.39      106.12      2.98 o 
  -4   0   1      171.23      178.34      3.23 o 
  -3   0   1        1.16        1.71      0.81 o 
  -2   0   1     2392.94     2380.75     30.97 o 
  -1   0   1      222.18      200.92      1.48 o 
   0   0   1      261.65      261.55      1.30 o 
   1   0   1     2008.54     1929.69     19.55 o 
   2   0   1        5.60        4.21      0.85 o 
   3   0   1      875.18      870.98      5.76 o 
   4   0   1      311.67      311.72      4.03 o 
   5   0   1       37.31       44.42      2.13 o 
   6   0   1      113.49      112.83      3.48 o 
   7   0   1       35.07       31.53      2.62 o 
   8   0   1       24.16       24.83      2.47 o 
   9   0   1        0.06        0.00      1.80 o 
  -9   1   1        5.03        7.27      1.48 o 
  -8   1   1       12.55       12.64      3.10 o 
  -7   1   1       17.55       14.18      2.18 o 
  -6   1   1       17.18       17.69      1.25 o 
  -5   1   1       76.58       82.35      1.94 o 
  -4   1   1       76.66       77.47      6.83 o 
  -3   1   1       12.62       11.26      0.80 o 
  -2   1   1      825.02      792.28     64.55 o 
  -1   1   1     3843.30     3883.87    212.90 o 
   0   1   1     2219.03     2392.23     86.98 o 
   1   1   1      317.74      278.79     23.80 o 
   2   1   1      788.92      759.28     68.28 o 
   3   1   1      232.78      235.19     14.31 o 
   4   1   1      170.48      181.46      9.54 o 
   5   1   1        0.92        1.71      0.50 o 
   6   1   1       67.00       66.54      1.95 o 
   7   1   1        1.08        0.09      1.16 o 
   8   1   1        1.82        0.00      1.29 o 
   9   1   1        2.25        1.71      1.59 o 
  -9   2   1        5.51        4.44      1.60 o 
  -8   2   1       13.39       11.11      4.26 o 
  -7   2   1       21.17       22.12      1.71 o 
  -6   2   1       74.62       71.50      6.40 o 
  -5   2   1        3.83        4.30      0.90 o 
  -4   2   1        6.58        6.76      0.86 o 
  -3   2   1       65.09       66.48      7.88 o 
  -2   2   1       80.24       83.70     12.54 o 
  -1   2   1        9.98       10.25      0.52 o 
   0   2   1      226.33      226.76      8.83 o 
   1   2   1      608.86      602.28     35.53 o 
   2   2   1       72.30       73.55      9.40 o 
   3   2   1      136.31      140.06     17.69 o 
   4   2   1      344.45      348.10     39.51 o 
   5   2   1       66.78       68.57      7.96 o 
   6   2   1       41.73       39.55      4.24 o 
   7   2   1       33.14       30.42      1.99 o 
   8   2   1       11.07       11.78      1.67 o 
   9   2   1        0.87        0.43      1.42 o 
  -8   3   1        5.47        5.38      2.06 o 
  -7   3   1       33.44       32.56      4.94 o 
  -6   3   1        1.17        0.79      1.11 o 
  -5   3   1        8.59        7.33      1.28 o 
  -4   3   1        2.30        3.31      1.18 o 
  -3   3   1      154.25      150.72     15.70 o 
  -2   3   1       37.34       33.49      2.97 o 
  -1   3   1       57.88       62.58      1.19 o 
   0   3   1      167.23      177.20     16.23 o 
   1   3   1      291.63      303.17     19.10 o 
   2   3   1       40.90       36.62      4.35 o 
   3   3   1        2.40        3.30      1.06 o 
   4   3   1       26.54       32.09      2.13 o 
   5   3   1       25.10       25.17      2.64 o 
   6   3   1        8.84        7.32      2.16 o 
   7   3   1       33.90       31.86      3.20 o 
   8   3   1        7.72        7.58      2.43 o 
  -8   4   1        1.47        1.38      1.45 o 
  -7   4   1        2.67        2.17      2.07 o 
  -6   4   1       11.56        8.98      1.56 o 
  -5   4   1       21.62       22.89      1.67 o 
  -4   4   1        1.79        2.10      1.16 o 
  -3   4   1       49.57       51.54      4.43 o 
  -2   4   1       18.70       18.24      1.42 o 
  -1   4   1       12.50       15.85      1.19 o 
   0   4   1       48.74       51.56      8.54 o 
   1   4   1       29.39       25.64      1.62 o 
   2   4   1        9.20        9.30      1.15 o 
   3   4   1        2.99        3.55      1.63 o 
   4   4   1        9.58       10.20      1.85 o 
   5   4   1       38.97       25.09      3.42 o 
   6   4   1        2.82        1.37      1.88 o 
   7   4   1        1.32        2.22      1.77 o 
   8   4   1        1.08        1.18      2.13 o 
  -7   5   1        0.12        0.00      1.36 o 
  -6   5   1        0.58        0.85      1.36 o 
  -5   5   1        8.79        6.89      1.48 o 
  -4   5   1       13.04       12.65      2.82 o 
  -3   5   1        0.44        0.28      1.24 o 
  -2   5   1       60.70       63.60      1.82 o 
  -1   5   1        3.29        3.10      1.36 o 
   0   5   1       43.97       45.15      5.65 o 
   1   5   1       18.92       18.18      1.76 o 
   2   5   1       52.96       43.50      3.55 o 
   3   5   1       14.25       15.13      1.72 o 
   4   5   1       11.20        8.20      2.38 o 
   5   5   1        1.98        0.00      2.31 o 
   6   5   1        7.01        3.42      2.55 o 
   7   5   1        0.36        0.59      2.08 o 
  -5   6   1        2.96        3.65      1.52 o 
  -4   6   1        0.21        2.27      2.08 o 
  -3   6   1       23.38       24.97      4.02 o 
  -2   6   1        3.33        3.68      1.46 o 
  -1   6   1        5.03        5.37      1.24 o 
   0   6   1        5.36        5.15      1.24 o 
   1   6   1       43.69       49.01      2.55 o 
   2   6   1       48.68       41.01      3.98 o 
   3   6   1        0.64        0.00      2.11 o 
   4   6   1        3.80        2.93      2.34 o 
   5   6   1        1.69        0.00      2.46 o 
  -2   7   1        7.17        8.55      2.13 o 
  -1   7   1        2.47        3.31      1.59 o 
   0   7   1        4.08        7.19      1.08 o 
   1   7   1        6.45        8.62      1.64 o 
   2   7   1        0.90        0.00      2.56 o 
  -9   0   2        0.02        0.00      1.81 o 
  -8   0   2       15.72       11.83      2.26 o 
  -7   0   2       47.06       48.22      3.08 o 
  -6   0   2        3.36        4.69      1.39 o 
  -5   0   2        0.05        0.91      1.01 o 
  -4   0   2       10.05        8.74      1.35 o 
  -3   0   2       52.91       50.02      1.58 o 
  -2   0   2     1241.94     1260.60      5.64 o 
  -1   0   2      161.70      163.77      1.59 o 
   0   0   2      449.80      422.45      2.41 o 
   1   0   2      584.68      587.55      3.10 o 
   2   0   2       84.62       77.62      1.28 o 
   3   0   2        2.19        1.46      0.86 o 
   4   0   2       99.80      115.23      2.71 o 
   5   0   2      145.43      138.01      2.65 o 
   6   0   2       18.04       17.18      1.60 o 
   7   0   2       19.82       19.27      2.14 o 
   8   0   2       47.27       48.52      3.39 o 
   9   0   2        1.15        2.46      1.52 o 
  -9   1   2        0.08        0.95      1.14 o 
  -8   1   2        4.59        5.77      1.18 o 
  -7   1   2       79.06       80.20      9.47 o 
  -6   1   2       26.15       20.48      1.65 o 
  -5   1   2       44.73       42.14      1.88 o 
  -4   1   2      110.96      117.14      8.13 o 
  -3   1   2       32.79       33.07      2.14 o 
  -2   1   2      815.95      782.43     36.13 o 
  -1   1   2       48.49       45.39      0.72 o 
   0   1   2     1757.61     1869.29     16.17 o 
   1   1   2      404.23      415.58     25.44 o 
   2   1   2      564.17      575.05     26.97 o 
   3   1   2      189.33      180.55      9.15 o 
   4   1   2      238.65      240.98     13.93 o 
   5   1   2       26.40       28.66      1.44 o 
   6   1   2       18.24       21.27      2.17 o 
   7   1   2       33.54       39.08      1.73 o 
   8   1   2        7.63        4.86      1.73 o 
   9   1   2        0.07        0.00      1.16 o 
  -9   2   2        1.02        0.85      1.41 o 
  -8   2   2        3.69        2.91      1.47 o 
  -7   2   2       29.95       31.28      4.05 o 
  -6   2   2        5.68        6.25      0.82 o 
  -5   2   2        5.64        7.97      1.76 o 
  -4   2   2       15.98       15.51      1.35 o 
  -3   2   2      285.60      271.69     21.07 o 
  -2   2   2      159.48      159.94      9.47 o 
  -1   2   2      191.61      193.87      2.72 o 
   0   2   2       18.12       17.93      0.88 o 
   1   2   2      169.62      168.94      5.71 o 
   2   2   2       39.52       35.47      3.21 o 
   3   2   2        1.99        1.07      0.76 o 
   4   2   2       59.23       64.94      6.24 o 
   5   2   2       69.43       74.18      1.98 o 
   6   2   2       22.52       25.95      4.56 o 
   7   2   2        4.51        5.44      1.32 o 
   8   2   2        0.37        1.48      1.33 o 
   9   2   2        1.17        1.95      1.35 o 
  -8   3   2        0.05        0.45      1.10 o 
  -7   3   2        9.67       13.42      5.97 o 
  -6   3   2       47.11       45.42      2.34 o 
  -5   3   2        3.48        3.53      0.78 o 
  -4   3   2       21.85       21.55      2.87 o 
  -3   3   2       16.28       16.99      0.96 o 
  -2   3   2       48.08       49.14      2.11 o 
  -1   3   2      259.55      287.00      5.14 o 
   0   3   2       81.96       92.40      5.98 o 
   1   3   2       86.89       92.79      1.48 o 
   2   3   2      391.87      403.36     39.25 o 
   3   3   2      204.49      202.16     23.86 o 
   4   3   2      128.22      134.69     19.38 o 
   5   3   2       43.14       41.45      6.26 o 
   6   3   2       71.12       54.94      3.85 o 
   7   3   2       15.75       13.40      2.41 o 
   8   3   2       10.80        9.05      2.45 o 
  -8   4   2        6.03        6.19      3.18 o 
  -7   4   2        4.50        2.89      2.63 o 
  -6   4   2       10.79        7.57      2.09 o 
  -5   4   2        4.68        3.66      1.22 o 
  -4   4   2       20.77       25.08      4.00 o 
  -3   4   2        9.16        8.59      1.15 o 
  -2   4   2       41.77       46.96      2.30 o 
  -1   4   2       35.20       38.37      2.81 o 
   0   4   2       15.75       18.07      1.16 o 
   1   4   2      181.84      179.30      3.39 o 
   2   4   2       48.61       42.94      1.97 o 
   3   4   2        0.89        0.61      1.60 o 
   4   4   2        5.49        4.46      1.01 o 
   5   4   2       39.76       29.93      3.39 o 
   6   4   2       13.51       10.47      2.39 o 
   7   4   2        7.36        3.83      2.39 o 
  -6   5   2        0.37        0.00      1.49 o 
  -5   5   2        1.93        3.20      1.41 o 
  -4   5   2       23.31       23.59      1.49 o 
  -3   5   2       11.52        9.48      2.31 o 
  -2   5   2        3.92        5.51      0.98 o 
  -1   5   2       18.15       20.05      1.55 o 
   0   5   2       76.10       79.67      4.27 o 
   1   5   2       81.59       83.58      2.70 o 
   2   5   2       44.59       42.36      2.38 o 
   3   5   2       12.54        9.84      2.50 o 
   4   5   2        8.04        4.89      2.29 o 
   5   5   2        2.09        1.32      2.01 o 
   6   5   2        7.77        7.62      2.54 o 
  -5   6   2        0.36        1.62      1.10 o 
  -4   6   2        1.62        2.03      1.84 o 
  -3   6   2       19.00       20.25      2.03 o 
  -2   6   2        8.34        7.26      1.21 o 
  -1   6   2        5.36        5.96      0.96 o 
   0   6   2        8.99       11.48      1.64 o 
   1   6   2        3.59        3.37      2.37 o 
   2   6   2        5.92        4.08      2.33 o 
   3   6   2        5.61        2.86      2.52 o 
   4   6   2        4.13        3.42      2.41 o 
   5   6   2        0.43        0.00      2.23 o 
  -2   7   2        1.86        1.80      1.60 o 
  -1   7   2        2.10        1.91      1.79 o 
   0   7   2        8.60        8.43      1.38 o 
   1   7   2        1.29        1.94      2.61 o 
   2   7   2        1.25        2.65      2.32 o 
  -9   0   3        0.00        0.00      1.92 o 
  -8   0   3        2.25        2.67      1.73 o 
  -7   0   3       21.59       16.97      2.21 o 
  -6   0   3       16.65       17.97      2.14 o 
  -5   0   3       31.54       28.36      2.01 o 
  -4   0   3       38.66       32.83      1.69 o 
  -3   0   3      227.45      217.78      3.35 o 
  -2   0   3       96.45       93.38      1.89 o 
  -1   0   3     2975.11     3013.23     31.39 o 
   0   0   3     1641.94     1564.20     21.11 o 
   1   0   3     1597.57     1633.83     22.82 o 
   2   0   3       67.62       63.15      1.27 o 
   3   0   3      152.82      146.84      2.24 o 
   4   0   3        0.00        0.00      0.94 o 
   5   0   3      137.20      140.39      3.34 o 
   6   0   3        1.56        2.44      1.25 o 
   7   0   3        0.00        0.00      1.45 o 
   8   0   3        0.05        0.00      1.72 o 
   9   0   3        0.00        2.67      1.50 o 
  -9   1   3        7.48        6.59      1.61 o 
  -8   1   3        2.10        1.22      1.33 o 
  -7   1   3        7.83        7.08      1.43 o 
  -6   1   3       17.22       15.32      1.36 o 
  -5   1   3       19.97       20.82      1.13 o 
  -4   1   3       68.41       68.81      2.63 o 
  -3   1   3      255.31      257.39      9.07 o 
  -2   1   3      201.42      191.57      8.45 o 
  -1   1   3     1092.94     1102.53      4.22 o 
   0   1   3      402.35      403.00      2.16 o 
   1   1   3      489.14      469.67     17.70 o 
   2   1   3       47.15       49.28      0.87 o 
   3   1   3      108.32      106.21      1.37 o 
   4   1   3       41.62       40.20      1.40 o 
   5   1   3       14.92       13.71      1.32 o 
   6   1   3        7.31        7.80      0.85 o 
   7   1   3       55.31       58.40      2.23 o 
   8   1   3       11.40       10.79      1.48 o 
   9   1   3        1.41        2.00      1.36 o 
  -9   2   3        5.52        8.86      1.50 o 
  -8   2   3        6.35        7.79      1.40 o 
  -7   2   3       57.45       60.78      2.65 o 
  -6   2   3       28.31       28.18      2.93 o 
  -5   2   3       35.56       38.38      4.78 o 
  -4   2   3       25.20       26.83      1.32 o 
  -3   2   3       20.92       23.54      0.82 o 
  -2   2   3       49.44       49.81      2.06 o 
  -1   2   3       40.31       45.83      1.65 o 
   0   2   3      167.51      178.45      4.68 o 
   1   2   3      545.51      586.53     28.92 o 
   2   2   3      263.08      279.21     19.31 o 
   3   2   3       63.06       66.05      6.35 o 
   4   2   3       93.86      110.06     13.09 o 
   5   2   3       20.48       21.41      1.11 o 
   6   2   3       32.46       29.60      1.84 o 
   7   2   3        0.30        0.00      1.19 o 
   8   2   3       19.78       22.16      1.90 o 
   9   2   3        4.64        6.44      2.84 o 
  -8   3   3        4.66        5.42      1.46 o 
  -7   3   3        0.95        1.83      1.05 o 
  -6   3   3       22.93       26.79      5.42 o 
  -5   3   3       11.40       11.28      1.26 o 
  -4   3   3       47.72       46.51      1.77 o 
  -3   3   3       44.16       43.31      2.33 o 
  -2   3   3       14.99       13.66      1.80 o 
  -1   3   3        3.51        4.05      1.46 o 
   0   3   3       98.12      103.52      2.78 o 
   1   3   3      152.48      174.18      6.24 o 
   2   3   3       99.66       96.47      8.61 o 
   3   3   3        5.04        6.03      0.63 o 
   4   3   3       17.72       21.85      2.08 o 
   5   3   3      219.75      234.95     25.08 o 
   6   3   3       16.73       10.87      2.66 o 
   7   3   3        2.41        2.32      1.91 o 
   8   3   3        2.65        2.67      1.19 o 
  -7   4   3        7.38        8.24      2.49 o 
  -6   4   3        5.13        5.93      1.35 o 
  -5   4   3       19.34       23.00      3.46 o 
  -4   4   3       11.71       13.76      1.39 o 
  -3   4   3        1.20        0.89      1.04 o 
  -2   4   3       31.27       27.60      1.57 o 
  -1   4   3       32.82       33.42      1.16 o 
   0   4   3      208.77      222.92     10.98 o 
   1   4   3       49.62       47.40      1.86 o 
   2   4   3       34.74       33.47      1.72 o 
   3   4   3       21.62       17.51      2.48 o 
   4   4   3       87.63       66.95      4.11 o 
   5   4   3       59.39       48.22      3.78 o 
   6   4   3       12.81        3.94      2.57 o 
   7   4   3        4.08        2.60      2.26 o 
  -6   5   3       10.25        8.64      1.81 o 
  -5   5   3        5.92        6.88      1.16 o 
  -4   5   3        8.26        5.03      1.71 o 
  -3   5   3        3.72        4.80      0.98 o 
  -2   5   3       32.79       31.22      1.38 o 
  -1   5   3       15.07       14.63      1.01 o 
   0   5   3        9.23        8.45      0.91 o 
   1   5   3        8.06       10.09      1.39 o 
   2   5   3       19.60       16.30      1.80 o 
   3   5   3       13.26       10.42      2.57 o 
   4   5   3        1.45        0.91      1.94 o 
   5   5   3       14.90        9.06      2.80 o 
   6   5   3        4.48        1.89      2.50 o 
  -5   6   3       10.04       10.04      3.05 o 
  -4   6   3        0.68        1.07      1.45 o 
  -3   6   3        0.42        2.08      1.37 o 
  -2   6   3       12.03       12.64      1.41 o 
  -1   6   3       15.10       15.19      3.35 o 
   0   6   3        9.61       10.43      1.02 o 
   1   6   3        0.86        0.00      2.19 o 
   2   6   3        2.03        1.46      2.08 o 
   3   6   3        0.92        0.00      2.22 o 
   4   6   3        2.61        3.41      2.14 o 
   5   6   3        2.90        3.44      1.49 o 
  -2   7   3        1.49        1.16      1.75 o 
  -1   7   3        1.57        2.44      1.70 o 
   0   7   3        2.29        1.37      1.78 o 
   1   7   3        2.73        1.65      2.50 o 
  -9   0   4        5.56        5.32      2.28 o 
  -8   0   4        4.10        2.96      2.00 o 
  -7   0   4        2.47        2.36      1.31 o 
  -6   0   4       12.40       11.34      1.04 o 
  -5   0   4       14.04       15.25      1.45 o 
  -4   0   4      140.43      138.46      3.27 o 
  -3   0   4       67.78       64.91      2.04 o 
  -2   0   4        8.73        8.47      0.64 o 
  -1   0   4       93.34       94.92      1.59 o 
   0   0   4      701.23      710.23      4.36 o 
   1   0   4      527.33      521.26      2.73 o 
   2   0   4        2.01        0.71      0.93 o 
   3   0   4        0.00        1.47      0.47 o 
   4   0   4       24.13       27.20      1.75 o 
   5   0   4      101.85      103.98      3.13 o 
   6   0   4       75.41       77.68      3.06 o 
   7   0   4       13.97       14.34      1.31 o 
   8   0   4        0.04        0.21      1.43 o 
   9   0   4       25.54       32.45      2.95 o 
  -9   1   4       10.05       10.28      1.85 o 
  -8   1   4        3.43        3.79      1.18 o 
  -7   1   4       25.13       24.95      1.73 o 
  -6   1   4        2.25        1.54      1.50 o 
  -5   1   4       68.13       67.40      3.96 o 
  -4   1   4      119.42      118.42      2.27 o 
  -3   1   4      315.26      312.69      7.95 o 
  -2   1   4      263.29      247.48      3.15 o 
  -1   1   4      385.70      373.33      6.99 o 
   0   1   4      650.08      671.28      3.05 o 
   1   1   4       82.35       79.87      1.93 o 
   2   1   4      144.57      147.05      1.59 o 
   3   1   4      245.04      258.02      7.14 o 
   4   1   4       48.65       47.39      1.26 o 
   5   1   4        5.23        5.23      1.05 o 
   6   1   4       11.24       12.78      1.68 o 
   7   1   4       55.57       58.25      2.22 o 
   8   1   4        4.05        2.60      1.38 o 
   9   1   4        1.03        1.40      1.25 o 
  -8   2   4        0.72        1.57      1.41 o 
  -7   2   4       16.75       13.71      2.80 o 
  -6   2   4       55.88       57.67      3.39 o 
  -5   2   4       15.23       12.41      1.27 o 
  -4   2   4      142.85      143.40      5.53 o 
  -3   2   4      146.03      140.53      5.06 o 
  -2   2   4       64.73       65.39      1.24 o 
  -1   2   4       20.14       21.98      0.73 o 
   0   2   4      185.26      204.93      1.94 o 
   1   2   4      422.54      457.95     25.90 o 
   2   2   4      170.35      174.31     10.58 o 
   3   2   4       38.59       40.63      1.46 o 
   4   2   4      116.83      120.44      1.86 o 
   5   2   4      114.95      116.86      8.24 o 
   6   2   4       56.32       61.26      4.46 o 
   7   2   4       33.26       37.14      3.96 o 
   8   2   4        5.32        5.35      1.04 o 
  -8   3   4        0.28        0.00      1.37 o 
  -7   3   4        6.41        5.41      1.44 o 
  -6   3   4        1.30        0.89      1.15 o 
  -5   3   4        3.56        3.37      0.85 o 
  -4   3   4        3.20        3.53      1.07 o 
  -3   3   4       14.40       11.88      1.27 o 
  -2   3   4       10.90       11.92      0.69 o 
  -1   3   4       28.22       27.84      1.73 o 
   0   3   4       16.33       19.04      1.26 o 
   1   3   4       44.36       46.20      2.57 o 
   2   3   4       16.13       17.30      1.87 o 
   3   3   4       20.46       17.64      1.29 o 
   4   3   4       19.21       17.67      3.37 o 
   5   3   4       12.55       14.05      0.96 o 
   6   3   4       63.11       55.92      3.53 o 
   7   3   4       10.83        9.66      2.43 o 
   8   3   4        2.40        0.00      2.32 o 
  -7   4   4        1.66        0.75      1.35 o 
  -6   4   4       17.08       16.85      4.76 o 
  -5   4   4       16.81       17.64      1.77 o 
  -4   4   4        3.84        3.53      1.64 o 
  -3   4   4       48.28       51.73      1.66 o 
  -2   4   4        5.45        4.73      1.00 o 
  -1   4   4        1.00        0.65      1.13 o 
   0   4   4       31.94       34.14      1.58 o 
   1   4   4       31.47       28.80      1.67 o 
   2   4   4       12.20       12.52      1.40 o 
   3   4   4       26.43       24.28      1.74 o 
   4   4   4       13.62       13.57      1.53 o 
   5   4   4       19.91       14.15      2.36 o 
   6   4   4        3.03        2.52      1.93 o 
   7   4   4        1.84        0.00      2.16 o 
  -6   5   4        5.42        6.24      1.17 o 
  -5   5   4       12.54       13.37      1.87 o 
  -4   5   4        7.64        5.85      1.70 o 
  -3   5   4        2.15        1.17      1.31 o 
  -2   5   4       15.27       14.64      1.02 o 
  -1   5   4       63.70       66.37      1.97 o 
   0   5   4        9.08       10.72      1.01 o 
   1   5   4       38.64       32.52      2.07 o 
   2   5   4       11.20       11.98      1.41 o 
   3   5   4       18.82       17.45      1.71 o 
   4   5   4        6.30        7.08      1.38 o 
   5   5   4        3.31        3.46      1.91 o 
   6   5   4        2.10        2.10      1.87 o 
  -4   6   4        2.82        4.13      2.78 o 
  -3   6   4        1.87        3.25      1.42 o 
  -2   6   4        6.96        6.50      1.07 o 
  -1   6   4        4.90        7.54      1.06 o 
   0   6   4        5.46        7.56      1.28 o 
   1   6   4        6.76        2.38      2.52 o 
   2   6   4        6.97        1.29      2.94 o 
   3   6   4        1.16        0.45      2.18 o 
   4   6   4        0.93        0.00      2.46 o 
   0   7   4        2.68        1.24      1.86 o 
  -9   0   5        2.68        0.00      2.50 o 
  -8   0   5       12.48       11.56      2.32 o 
  -7   0   5       20.94       23.64      2.29 o 
  -6   0   5       40.51       39.89      2.68 o 
  -5   0   5       11.34       12.83      1.04 o 
  -4   0   5      110.25      109.16      3.00 o 
  -3   0   5      107.74      104.34      2.74 o 
  -2   0   5        0.52        0.05      0.90 o 
  -1   0   5       83.74       87.19      1.64 o 
   0   0   5      333.33      329.28      3.08 o 
   1   0   5       52.81       48.03      1.26 o 
   2   0   5       84.28       85.83      1.76 o 
   3   0   5        0.46        0.13      0.86 o 
   4   0   5       30.08       33.13      1.88 o 
   5   0   5       21.55       23.99      1.93 o 
   6   0   5       62.19       58.18      3.01 o 
   7   0   5      124.03      124.92      4.18 o 
   8   0   5        0.71        0.00      1.82 o 
   9   0   5        7.73        8.43      2.44 o 
  -8   1   5        5.69        8.85      1.15 o 
  -7   1   5       22.63       25.66      3.76 o 
  -6   1   5       88.58       92.73      3.61 o 
  -5   1   5      170.62      168.84      6.48 o 
  -4   1   5       45.62       49.48      1.61 o 
  -3   1   5      136.33      126.48      2.20 o 
  -2   1   5      239.74      244.84      2.43 o 
  -1   1   5      207.02      212.39      2.48 o 
   0   1   5      282.33      283.56      2.76 o 
   1   1   5      278.02      291.80      2.55 o 
   2   1   5        7.07        7.36      0.89 o 
   3   1   5        3.38        2.88      0.57 o 
   4   1   5      251.12      249.96     11.70 o 
   5   1   5       23.76       22.89      1.58 o 
   6   1   5       80.04       83.61      5.21 o 
   7   1   5       16.51       18.46      1.28 o 
   8   1   5        5.81        8.97      0.96 o 
  -8   2   5        0.37        0.65      1.20 o 
  -7   2   5        3.32        3.11      1.25 o 
  -6   2   5        6.64        6.12      0.96 o 
  -5   2   5        3.66        1.42      1.25 o 
  -4   2   5       19.99       16.96      1.37 o 
  -3   2   5       48.97       47.37      1.62 o 
  -2   2   5      101.94      104.35      1.56 o 
  -1   2   5      167.48      165.71      1.86 o 
   0   2   5       30.92       28.80      0.84 o 
   1   2   5       50.38       51.52      1.28 o 
   2   2   5      116.26      128.26      4.59 o 
   3   2   5       25.64       29.66      2.05 o 
   4   2   5        0.90        0.68      0.93 o 
   5   2   5       74.31       71.76      6.63 o 
   6   2   5       18.84       20.07      2.33 o 
   7   2   5        7.13        5.36      1.13 o 
   8   2   5        0.05        1.40      1.27 o 
  -8   3   5        0.23        0.00      1.35 o 
  -7   3   5       17.98       18.70      1.86 o 
  -6   3   5        3.81        2.89      1.35 o 
  -5   3   5        7.71        8.46      0.73 o 
  -4   3   5        8.50        7.32      0.91 o 
  -3   3   5       26.44       23.45      2.45 o 
  -2   3   5        5.42        9.40      0.84 o 
  -1   3   5       33.90       33.38      1.52 o 
   0   3   5       11.76       12.17      0.77 o 
   1   3   5       24.34       25.44      0.94 o 
   2   3   5       49.35       55.66      3.38 o 
   3   3   5       12.80       14.24      0.95 o 
   4   3   5        3.35        2.18      1.65 o 
   5   3   5        5.53        5.24      1.60 o 
   6   3   5        4.26        0.00      2.07 o 
   7   3   5        6.00        2.94      2.14 o 
   8   3   5        1.33        2.17      1.82 o 
  -7   4   5        0.31        1.22      1.29 o 
  -6   4   5        5.62        6.15      1.53 o 
  -5   4   5        5.61        4.54      2.17 o 
  -4   4   5        2.69        1.95      1.35 o 
  -3   4   5        2.98        2.83      0.84 o 
  -2   4   5      168.71      168.82      3.43 o 
  -1   4   5       19.66       21.05      1.02 o 
   0   4   5       26.32       25.55      3.13 o 
   1   4   5       30.18       28.61      1.58 o 
   2   4   5       13.72       11.33      1.32 o 
   3   4   5       54.76       56.12      2.52 o 
   4   4   5        0.20        0.71      1.76 o 
   5   4   5        7.16        5.51      1.23 o 
   6   4   5        9.24        3.80      2.70 o 
   7   4   5       10.40       11.76      2.64 o 
  -6   5   5        0.22        0.00      1.42 o 
  -5   5   5        6.08        4.60      1.68 o 
  -4   5   5        6.33        7.71      1.55 o 
  -3   5   5        7.30        7.54      2.64 o 
  -2   5   5        7.24        6.36      0.89 o 
  -1   5   5       22.74       23.09      1.92 o 
   0   5   5       29.29       30.71      1.24 o 
   1   5   5        1.10        3.29      1.73 o 
   2   5   5        2.53        2.66      2.10 o 
   3   5   5        3.21        1.50      2.02 o 
   4   5   5        2.76        0.00      2.02 o 
   5   5   5        5.42        5.80      2.23 o 
   6   5   5        1.92        1.50      2.32 o 
  -4   6   5        0.82        0.00      1.60 o 
  -3   6   5        2.20        2.94      2.60 o 
  -2   6   5        9.49        9.47      1.06 o 
  -1   6   5        2.45        2.98      0.98 o 
   0   6   5        0.03        0.00      1.55 o 
   1   6   5        0.14        0.00      2.03 o 
   2   6   5        9.11        8.29      1.67 o 
   3   6   5        1.45        2.73      2.10 o 
   4   6   5        1.97        3.05      2.23 o 
  -8   0   6        2.15        3.35      1.14 o 
  -7   0   6       18.80       17.52      2.35 o 
  -6   0   6        2.69        2.15      1.63 o 
  -5   0   6      146.06      157.07      4.04 o 
  -4   0   6        9.49        6.33      1.60 o 
  -3   0   6       85.38       85.81      2.15 o 
  -2   0   6       52.95       52.85      1.55 o 
  -1   0   6      234.23      234.11      3.07 o 
   0   0   6        9.37        8.95      0.74 o 
   1   0   6       81.30       80.70      1.79 o 
   2   0   6        8.69        8.68      0.72 o 
   3   0   6       28.05       25.10      1.22 o 
   4   0   6       66.97       69.42      2.06 o 
   5   0   6        2.24        1.18      1.37 o 
   6   0   6        0.52        1.77      1.21 o 
   7   0   6       16.47       18.31      1.59 o 
   8   0   6        0.04        0.76      1.57 o 
  -8   1   6        3.01        3.08      1.01 o 
  -7   1   6        2.22        2.71      1.44 o 
  -6   1   6       20.41       21.74      1.57 o 
  -5   1   6       34.11       31.96      1.80 o 
  -4   1   6       36.54       39.20      1.80 o 
  -3   1   6       11.27       11.99      0.77 o 
  -2   1   6      203.79      207.23      2.16 o 
  -1   1   6      222.01      222.00      2.10 o 
   0   1   6      210.40      196.19      1.95 o 
   1   1   6      253.43      254.99      2.27 o 
   2   1   6        6.01        7.62      0.53 o 
   3   1   6       11.92       11.78      0.68 o 
   4   1   6        7.62        4.64      1.10 o 
   5   1   6      106.36      105.05      2.63 o 
   6   1   6       11.78       11.09      1.38 o 
   7   1   6       29.18       27.20      2.11 o 
   8   1   6        1.48        0.59      1.32 o 
  -8   2   6        6.40        6.24      1.98 o 
  -7   2   6       10.04       11.84      3.95 o 
  -6   2   6       43.78       39.76      2.22 o 
  -5   2   6       49.48       54.12      2.19 o 
  -4   2   6       64.27       65.34      2.80 o 
  -3   2   6       57.24       57.65      1.50 o 
  -2   2   6       96.84      100.23      4.75 o 
  -1   2   6      146.03      151.89      4.94 o 
   0   2   6      126.52      130.77      2.07 o 
   1   2   6       67.28       68.95      4.56 o 
   2   2   6        1.59        2.15      0.59 o 
   3   2   6       25.46       24.13      0.94 o 
   4   2   6       14.06       14.43      1.55 o 
   5   2   6       36.45       35.30      2.03 o 
   6   2   6        6.40        5.76      1.44 o 
   7   2   6        1.52        2.39      1.27 o 
   8   2   6        5.45        6.09      1.19 o 
  -7   3   6        4.71        3.19      1.60 o 
  -6   3   6        4.57        4.97      0.97 o 
  -5   3   6        1.52        0.40      1.11 o 
  -4   3   6        8.95        5.37      1.42 o 
  -3   3   6       42.49       39.80      1.45 o 
  -2   3   6       74.25       77.39      4.11 o 
  -1   3   6        0.99        2.58      0.65 o 
   0   3   6       26.96       28.01      1.00 o 
   1   3   6       41.58       41.76      2.35 o 
   2   3   6        8.69        7.49      0.75 o 
   3   3   6        7.66        7.32      1.53 o 
   4   3   6       33.77       30.49      4.21 o 
   5   3   6       17.29       18.55      1.23 o 
   6   3   6        0.36        0.00      1.75 o 
   7   3   6        0.88        3.74      1.01 o 
  -7   4   6        0.82        0.00      2.09 o 
  -6   4   6        2.34        1.61      1.50 o 
  -5   4   6        5.49        3.24      1.43 o 
  -4   4   6        1.45        1.52      1.18 o 
  -3   4   6        9.59        8.12      1.49 o 
  -2   4   6       32.46       35.19      1.52 o 
  -1   4   6       80.23       80.43      1.81 o 
   0   4   6        2.72        2.02      1.13 o 
   1   4   6        7.38        6.52      1.17 o 
   2   4   6       30.07       30.70      1.87 o 
   3   4   6       18.74       18.46      1.48 o 
   4   4   6       19.16       17.74      1.66 o 
   5   4   6        7.61        9.25      1.33 o 
   6   4   6       14.67       13.39      2.81 o 
  -5   5   6        3.58        1.28      1.76 o 
  -4   5   6        3.90        2.94      1.41 o 
  -3   5   6       14.06       12.77      2.09 o 
  -2   5   6       12.81       11.47      1.31 o 
  -1   5   6       13.09       12.27      1.01 o 
   0   5   6        1.08        4.27      2.34 o 
   1   5   6       19.02       20.03      1.65 o 
   2   5   6        0.86        0.39      1.97 o 
   3   5   6        9.23        7.79      2.20 o 
   4   5   6        1.72        0.66      2.19 o 
   5   5   6        4.54        3.27      2.45 o 
  -3   6   6        4.73        6.53      1.75 o 
  -2   6   6        0.56        0.71      1.44 o 
  -1   6   6        7.05        6.48      2.24 o 
   0   6   6        2.41        4.58      0.90 o 
   1   6   6        0.26        1.53      1.90 o 
   2   6   6        3.29        7.24      1.47 o 
   3   6   6        1.44        0.90      2.06 o 
  -8   0   7        2.10        1.55      1.97 o 
  -7   0   7        2.57        4.49      0.99 o 
  -6   0   7        1.36        0.00      1.65 o 
  -5   0   7        2.18        1.14      1.47 o 
  -4   0   7        4.51        4.29      1.42 o 
  -3   0   7       89.42       89.56      2.90 o 
  -2   0   7        1.93        0.00      1.25 o 
  -1   0   7      176.71      182.50      2.89 o 
   0   0   7        5.07        6.12      0.66 o 
   1   0   7       47.66       48.22      1.58 o 
   2   0   7        7.35        7.19      0.79 o 
   3   0   7        6.71        7.05      0.79 o 
   4   0   7        0.46        0.61      1.35 o 
   5   0   7       38.99       36.51      2.54 o 
   6   0   7        0.58        0.00      1.64 o 
   7   0   7        3.06        2.59      1.72 o 
   8   0   7        2.86        0.32      2.15 o 
  -8   1   7        0.69        1.89      0.96 o 
  -7   1   7        0.96        0.49      1.27 o 
  -6   1   7       27.08       25.07      3.60 o 
  -5   1   7        0.80        0.79      0.99 o 
  -4   1   7        3.83        4.57      0.74 o 
  -3   1   7       33.17       35.57      1.06 o 
  -2   1   7       54.75       52.62      1.23 o 
  -1   1   7       98.54       99.37      2.40 o 
   0   1   7      174.96      169.10      2.18 o 
   1   1   7       51.28       48.99      1.13 o 
   2   1   7       42.60       42.30      1.19 o 
   3   1   7       21.79       21.45      0.89 o 
   4   1   7       34.70       36.84      1.16 o 
   5   1   7       21.36       22.60      1.07 o 
   6   1   7        4.05        6.99      2.83 o 
   7   1   7       12.54       13.05      1.29 o 
   8   1   7        2.53        1.30      1.36 o 
  -7   2   7        3.96        4.79      0.96 o 
  -6   2   7       19.72       18.01      1.76 o 
  -5   2   7       46.00       45.77      2.23 o 
  -4   2   7       43.14       45.41      7.68 o 
  -3   2   7        5.52        6.37      1.21 o 
  -2   2   7       42.37       43.90      1.20 o 
  -1   2   7       45.10       45.31      1.29 o 
   0   2   7      267.70      270.13      2.63 o 
   1   2   7       17.74       17.45      1.90 o 
   2   2   7        2.08        1.27      0.64 o 
   3   2   7       19.27       20.15      0.92 o 
   4   2   7       49.60       49.91      1.90 o 
   5   2   7        3.87        5.11      1.73 o 
   6   2   7       28.19       27.44      1.45 o 
   7   2   7        4.19        7.05      1.04 o 
  -7   3   7        1.93        1.15      1.34 o 
  -6   3   7        3.28        2.94      2.72 o 
  -5   3   7        9.58        8.43      1.58 o 
  -4   3   7       71.13       72.98      2.62 o 
  -3   3   7        7.11        6.61      0.97 o 
  -2   3   7        1.19        1.57      1.11 o 
  -1   3   7       54.91       54.86      1.41 o 
   0   3   7       74.91       76.38      1.61 o 
   1   3   7       16.72       17.93      0.94 o 
   2   3   7        6.61        6.56      0.78 o 
   3   3   7        5.90        5.27      0.77 o 
   4   3   7       11.78       12.38      1.19 o 
   5   3   7       24.20       24.49      1.80 o 
   6   3   7       10.55        8.10      2.30 o 
   7   3   7        7.77        7.86      2.23 o 
  -6   4   7        0.99        0.00      1.43 o 
  -5   4   7        6.72        6.35      1.54 o 
  -4   4   7       47.35       50.16      2.40 o 
  -3   4   7       19.01       21.67      1.43 o 
  -2   4   7       42.23       43.04      1.66 o 
  -1   4   7       21.02       21.82      1.77 o 
   0   4   7       63.07       64.75      1.65 o 
   1   4   7       20.95       21.20      1.56 o 
   2   4   7       28.35       25.22      1.75 o 
   3   4   7       12.88       13.35      1.43 o 
   4   4   7       10.35        3.09      2.31 o 
   5   4   7        0.57        1.68      1.69 o 
   6   4   7        4.56        5.60      1.46 o 
  -5   5   7        6.18        8.08      1.29 o 
  -4   5   7       10.11       13.29      2.24 o 
  -3   5   7        0.85        0.00      1.29 o 
  -2   5   7        6.24        7.35      0.98 o 
  -1   5   7       17.92       17.56      1.25 o 
   0   5   7        0.27        0.00      1.31 o 
   1   5   7       13.33       13.52      1.54 o 
   2   5   7       22.65       25.59      1.88 o 
   3   5   7        0.30        0.00      2.32 o 
   4   5   7        0.65        0.00      2.12 o 
   5   5   7        2.95        0.00      2.66 o 
  -2   6   7        0.56        0.70      1.49 o 
  -1   6   7        0.06        1.01      1.37 o 
   0   6   7        2.90        3.55      2.53 o 
   1   6   7        2.02        1.93      2.32 o 
   2   6   7        2.81        3.13      2.40 o 
  -7   0   8       33.04       35.36      3.46 o 
  -6   0   8        2.75        2.49      1.73 o 
  -5   0   8        0.34        3.28      0.93 o 
  -4   0   8       16.76       17.48      1.25 o 
  -3   0   8        2.82        2.47      1.25 o 
  -2   0   8       30.66       26.40      1.42 o 
  -1   0   8        3.68        4.23      1.36 o 
   0   0   8        3.68        1.57      1.34 o 
   1   0   8       71.26       70.91      1.99 o 
   2   0   8        0.00        0.00      1.28 o 
   3   0   8      135.13      135.68      2.86 o 
   4   0   8        2.97        1.72      1.28 o 
   5   0   8        0.01        0.00      1.44 o 
   6   0   8       12.88       14.66      1.38 o 
   7   0   8       28.07       31.54      2.90 o 
  -7   1   8        5.22        3.16      2.09 o 
  -6   1   8        7.51        6.19      1.49 o 
  -5   1   8        2.73        1.49      1.13 o 
  -4   1   8       30.49       30.91      1.39 o 
  -3   1   8        1.84        0.83      1.02 o 
  -2   1   8       64.26       64.84      1.43 o 
  -1   1   8       36.04       37.76      1.12 o 
   0   1   8      105.41      104.62      1.72 o 
   1   1   8       12.20       13.00      0.79 o 
   2   1   8        1.15        0.93      0.87 o 
   3   1   8       78.14       77.42      1.60 o 
   4   1   8       28.23       27.00      1.33 o 
   5   1   8        2.84        3.26      0.70 o 
   6   1   8        8.41        7.91      0.93 o 
   7   1   8        4.67        4.62      2.53 o 
  -7   2   8        2.20        3.53      1.03 o 
  -6   2   8        5.27        4.30      1.38 o 
  -5   2   8        6.27        5.78      1.02 o 
  -4   2   8        4.93        4.83      1.13 o 
  -3   2   8       14.83       16.31      2.82 o 
  -2   2   8        0.26        0.05      0.92 o 
  -1   2   8       17.02       17.99      0.85 o 
   0   2   8      129.64      129.68      2.02 o 
   1   2   8       34.98       35.39      1.16 o 
   2   2   8       40.09       41.05      1.20 o 
   3   2   8        7.63        6.72      0.93 o 
   4   2   8       49.44       47.24      1.44 o 
   5   2   8       20.82       18.99      1.10 o 
   6   2   8        8.44        4.89      2.64 o 
   7   2   8        4.65        5.69      1.98 o 
  -6   3   8       29.26       31.49      2.98 o 
  -5   3   8       12.79        8.89      1.56 o 
  -4   3   8       11.04        9.78      1.75 o 
  -3   3   8       52.37       53.47      1.81 o 
  -2   3   8      158.11      161.75      2.62 o 
  -1   3   8       47.92       48.17      1.44 o 
   0   3   8        1.72        0.00      1.15 o 
   1   3   8       20.30       20.42      0.98 o 
   2   3   8       39.28       39.95      3.71 o 
   3   3   8        6.36        7.13      1.34 o 
   4   3   8        0.20        2.33      0.78 o 
   5   3   8        2.84        1.69      1.27 o 
   6   3   8        8.22        3.55      2.29 o 
  -5   4   8        0.18        0.00      1.39 o 
  -4   4   8       18.78       19.03      1.83 o 
  -3   4   8       12.45       10.81      1.52 o 
  -2   4   8       12.92       13.31      1.56 o 
  -1   4   8       14.02       15.38      1.06 o 
   0   4   8       40.68       42.97      1.54 o 
   1   4   8        2.51        2.22      1.69 o 
   2   4   8       10.34       10.45      1.31 o 
   3   4   8        4.01        3.63      1.03 o 
   4   4   8        4.89        0.86      2.41 o 
   5   4   8        3.38        2.18      2.18 o 
  -4   5   8        0.66        0.97      1.32 o 
  -3   5   8        1.39        0.32      1.51 o 
  -2   5   8        6.46        5.44      1.59 o 
  -1   5   8       34.03       36.03      2.42 o 
   0   5   8       11.96       13.34      1.23 o 
   1   5   8        3.98        5.08      1.32 o 
   2   5   8       12.54       11.80      1.57 o 
   3   5   8       14.63       10.84      2.89 o 
   4   5   8        2.77        1.74      2.47 o 
   0   6   8        0.93        0.00      1.62 o 
  -7   0   9        0.03        0.00      1.87 o 
  -6   0   9       14.93       13.62      2.58 o 
  -5   0   9       21.01       20.69      1.50 o 
  -4   0   9        0.96        2.04      0.94 o 
  -3   0   9        0.95        0.00      1.58 o 
  -2   0   9       88.39       86.47      2.41 o 
  -1   0   9       29.14       29.44      1.49 o 
   0   0   9        3.03        3.16      0.84 o 
   1   0   9        6.68        3.45      1.61 o 
   2   0   9       27.04       25.01      1.46 o 
   3   0   9       72.78       76.54      2.44 o 
   4   0   9        0.04        0.00      1.63 o 
   5   0   9       24.95       23.80      1.63 o 
   6   0   9        0.67        0.00      1.86 o 
   7   0   9        3.01        0.96      2.03 o 
  -7   1   9        7.49        8.84      2.11 o 
  -6   1   9        6.51        4.68      1.03 o 
  -5   1   9        1.11        0.87      1.05 o 
  -4   1   9        9.72        9.27      0.76 o 
  -3   1   9       19.33       21.06      1.26 o 
  -2   1   9       19.77       19.60      0.92 o 
  -1   1   9       23.11       20.35      0.92 o 
   0   1   9       86.09       83.23      4.02 o 
   1   1   9        2.12        2.40      1.60 o 
   2   1   9      124.63      122.87      2.10 o 
   3   1   9       35.04       34.18      1.24 o 
   4   1   9       85.90       81.38      1.90 o 
   5   1   9       13.08       15.12      1.00 o 
   6   1   9       18.17       17.57      1.46 o 
   7   1   9        1.30        2.68      1.22 o 
  -6   2   9        0.79        1.06      1.24 o 
  -5   2   9        4.21        4.62      1.23 o 
  -4   2   9       37.52       37.69      2.89 o 
  -3   2   9       57.13       56.67      4.61 o 
  -2   2   9        3.27        3.18      1.68 o 
  -1   2   9       20.57       19.38      1.24 o 
   0   2   9      135.49      134.05      2.62 o 
   1   2   9       25.77       28.18      1.08 o 
   2   2   9        5.30        5.73      0.66 o 
   3   2   9        7.28        5.49      1.35 o 
   4   2   9        4.53        6.55      0.75 o 
   5   2   9        3.09        3.05      0.88 o 
   6   2   9        0.05        0.74      1.13 o 
  -6   3   9        1.42        2.54      0.97 o 
  -5   3   9        8.15        5.33      1.70 o 
  -4   3   9       17.76       18.06      2.41 o 
  -3   3   9        5.08        5.95      2.42 o 
  -2   3   9        3.03        0.18      1.37 o 
  -1   3   9        0.09        0.21      1.10 o 
   0   3   9       63.27       61.53      1.84 o 
   1   3   9        3.20        3.57      0.89 o 
   2   3   9       21.45       21.08      1.08 o 
   3   3   9        0.64        1.42      1.24 o 
   4   3   9        0.93        0.36      1.18 o 
   5   3   9        3.22        3.84      1.33 o 
   6   3   9        1.14        0.98      1.33 o 
  -5   4   9        0.18        0.00      1.40 o 
  -4   4   9        8.59        8.63      1.25 o 
  -3   4   9        3.04        1.80      1.43 o 
  -2   4   9        8.86        7.59      1.11 o 
  -1   4   9       18.80       17.46      1.14 o 
   0   4   9        1.85        1.31      1.26 o 
   1   4   9        2.19        3.02      1.58 o 
   2   4   9       10.64        6.85      2.28 o 
   3   4   9        7.61        7.95      1.30 o 
   4   4   9        8.46        4.79      2.44 o 
   5   4   9        1.84        3.92      1.97 o 
  -3   5   9        2.79        0.00      1.63 o 
  -2   5   9        5.67        7.20      1.26 o 
  -1   5   9        7.49        7.35      3.60 o 
   0   5   9        6.96        7.35      0.99 o 
   1   5   9        6.28        7.16      2.34 o 
   2   5   9        4.90        3.67      2.07 o 
   3   5   9        3.31        2.75      2.33 o 
  -6   0  10        0.44        0.00      1.77 o 
  -5   0  10        3.12        1.15      1.60 o 
  -4   0  10       40.54       38.20      2.17 o 
  -3   0  10        3.80        0.06      1.69 o 
  -2   0  10       10.75        9.83      1.19 o 
  -1   0  10        0.89        0.00      1.51 o 
   0   0  10       53.94       53.14      2.23 o 
   1   0  10      281.69      275.99      4.56 o 
   2   0  10       40.61       41.60      1.91 o 
   3   0  10       10.74        9.41      1.23 o 
   4   0  10       88.54       87.68      3.05 o 
   5   0  10       12.72       17.19      1.56 o 
   6   0  10        3.15        6.42      1.11 o 
  -6   1  10       13.10       18.03      1.24 o 
  -5   1  10        2.75        0.93      1.32 o 
  -4   1  10        4.52        2.84      1.26 o 
  -3   1  10        0.82        1.50      1.32 o 
  -2   1  10        4.11        4.59      0.68 o 
  -1   1  10       36.91       34.19      1.79 o 
   0   1  10       55.24       54.22      1.56 o 
   1   1  10       12.62       14.25      1.75 o 
   2   1  10       15.09       14.26      0.91 o 
   3   1  10        3.55        3.27      0.85 o 
   4   1  10       13.16       14.02      1.01 o 
   5   1  10        8.87       10.38      0.91 o 
   6   1  10       12.58       14.21      1.90 o 
  -6   2  10        9.53        6.63      1.83 o 
  -5   2  10        1.61        1.02      1.35 o 
  -4   2  10        3.75        3.68      0.94 o 
  -3   2  10        1.21        1.94      1.14 o 
  -2   2  10        9.84       10.52      1.07 o 
  -1   2  10        9.80        9.63      0.85 o 
   0   2  10       39.95       39.29      1.39 o 
   1   2  10       14.78       13.22      1.70 o 
   2   2  10        3.93        3.28      0.91 o 
   3   2  10        2.37        1.35      1.20 o 
   4   2  10       17.50       17.17      1.06 o 
   5   2  10       20.21       19.10      1.25 o 
   6   2  10        1.37        2.74      0.82 o 
  -5   3  10       18.48       20.69      2.59 o 
  -4   3  10        5.43        5.84      1.02 o 
  -3   3  10       10.30        7.55      1.17 o 
  -2   3  10        8.38       10.09      1.60 o 
  -1   3  10        5.59        6.82      2.17 o 
   0   3  10        1.60        1.07      1.15 o 
   1   3  10       20.77       21.23      1.39 o 
   2   3  10       12.28       13.25      0.98 o 
   3   3  10        3.22        2.66      1.34 o 
   4   3  10        5.37        5.61      1.36 o 
   5   3  10        2.55        1.17      1.38 o 
  -4   4  10        0.33        1.34      1.21 o 
  -3   4  10        1.67        0.00      1.49 o 
  -2   4  10        1.19        1.18      1.22 o 
  -1   4  10        8.98        8.28      1.69 o 
   0   4  10        0.33        0.25      1.21 o 
   1   4  10        6.17        5.56      1.14 o 
   2   4  10        1.98        0.00      2.04 o 
   3   4  10        0.82       10.96      1.52 o 
   4   4  10        1.80        1.75      1.86 o 
  -1   5  10        1.80        1.18      1.47 o 
   0   5  10        0.82        0.00      1.56 o 
   1   5  10        3.81        0.50      2.56 o 
  -6   0  11        2.24        1.53      1.25 o 
  -5   0  11        0.08        0.00      1.79 o 
  -4   0  11        3.29        4.79      1.11 o 
  -3   0  11       14.82       14.98      2.07 o 
  -2   0  11        4.16        5.84      1.01 o 
  -1   0  11       15.40       15.55      1.42 o 
   0   0  11       22.44       25.01      1.60 o 
   1   0  11        2.79        3.10      1.69 o 
   2   0  11       54.04       53.14      2.17 o 
   3   0  11        1.95        1.78      1.57 o 
   4   0  11       31.34       36.06      2.11 o 
   5   0  11        2.33        1.46      2.00 o 
   6   0  11        5.98        0.00      2.64 o 
  -5   1  11        5.33        2.75      1.45 o 
  -4   1  11        1.20        0.88      1.23 o 
  -3   1  11        0.99        2.19      1.04 o 
  -2   1  11        2.70        0.00      1.26 o 
  -1   1  11       24.79       24.12      1.15 o 
   0   1  11        9.66       10.47      1.10 o 
   1   1  11       30.73       30.92      1.21 o 
   2   1  11       20.92       19.77      1.21 o 
   3   1  11       26.58       25.98      1.32 o 
   4   1  11        1.91        1.09      1.32 o 
   5   1  11        7.18        6.40      1.01 o 
  -5   2  11        9.80        9.57      1.31 o 
  -4   2  11        4.11        5.14      0.78 o 
  -3   2  11        4.66        4.74      0.75 o 
  -2   2  11        2.09        1.96      1.10 o 
  -1   2  11        0.89        1.37      1.02 o 
   0   2  11       18.02       19.53      1.07 o 
   1   2  11       24.14       24.17      1.25 o 
   2   2  11        1.93        3.26      0.87 o 
   3   2  11        1.62        1.09      1.16 o 
   4   2  11        7.10        6.97      1.11 o 
   5   2  11       23.03       27.29      1.43 o 
  -4   3  11        8.12       12.44      1.06 o 
  -3   3  11        4.29        2.96      1.98 o 
  -2   3  11       15.43       13.84      1.23 o 
  -1   3  11        6.78        6.35      1.39 o 
   0   3  11        2.57        1.85      1.54 o 
   1   3  11        0.97        1.59      1.21 o 
   2   3  11        0.35        0.00      1.33 o 
   3   3  11       11.55       10.60      3.56 o 
   4   3  11        1.21        2.60      1.16 o 
  -2   4  11        0.76        0.38      1.42 o 
  -1   4  11        1.49        2.30      0.86 o 
   0   4  11        5.07        4.42      1.38 o 
   1   4  11        8.91        4.07      2.65 o 
   2   4  11        0.59        0.00      1.90 o 
  -5   0  12        0.14        0.08      1.72 o 
  -4   0  12        1.92        1.13      1.83 o 
  -3   0  12        2.57        3.20      1.76 o 
  -2   0  12        8.57        8.34      1.35 o 
  -1   0  12        7.13        5.60      2.07 o 
   0   0  12        7.42        7.31      1.19 o 
   1   0  12        2.32        3.97      0.92 o 
   2   0  12       17.63       18.00      1.76 o 
   3   0  12        1.26        3.16      1.63 o 
   4   0  12        3.97        0.62      2.02 o 
   5   0  12        8.25        8.20      1.39 o 
  -4   1  12        0.53        0.76      1.14 o 
  -3   1  12        5.79        5.85      1.07 o 
  -2   1  12        0.60        1.17      1.13 o 
  -1   1  12        5.38        3.03      1.32 o 
   0   1  12        5.25        3.53      1.38 o 
   1   1  12       15.80       12.68      1.07 o 
   2   1  12        2.95        4.74      1.41 o 
   3   1  12        3.25        2.08      1.42 o 
   4   1  12        9.53       12.46      1.00 o 
  -4   2  12        3.88        3.67      2.52 o 
  -3   2  12        0.63        0.57      1.18 o 
  -2   2  12       13.99       15.74      1.89 o 
  -1   2  12        2.65        0.98      1.31 o 
   0   2  12        4.40        3.37      1.58 o 
   1   2  12       17.58       18.00      1.13 o 
   2   2  12        1.55        0.61      1.27 o 
   3   2  12        0.29        0.33      1.25 o 
   4   2  12        1.76        2.57      1.83 o 
  -3   3  12        0.21        0.00      1.44 o 
  -2   3  12        3.92        2.29      1.44 o 
  -1   3  12        8.37        9.07      0.97 o 
   0   3  12       16.01       15.73      1.43 o 
   1   3  12        0.38        0.00      1.41 o 
   2   3  12        0.07        0.98      1.27 o 
   3   3  12       14.05       11.68      1.26 o 
  -3   0  13        1.54        0.87      1.90 o 
  -2   0  13        0.13        0.00      1.84 o 
  -1   0  13        1.73        2.65      2.06 o 
   0   0  13       20.66       21.96      1.80 o 
   1   0  13        1.37        0.00      2.01 o 
   2   0  13        0.67        0.00      1.84 o 
   3   0  13        0.01        0.73      1.50 o 
  -3   1  13        5.12        5.44      1.12 o 
  -2   1  13        1.26        1.22      1.42 o 
  -1   1  13        7.08        7.15      0.92 o 
   0   1  13        4.51        4.05      1.44 o 
   1   1  13        4.57        4.95      2.15 o 
   2   1  13        1.85        0.04      1.41 o 
   3   1  13        1.29        1.44      1.15 o 
  -2   2  13        0.12        1.11      1.24 o 
  -1   2  13       10.80       11.77      1.04 o 
   0   2  13        2.27        1.62      1.52 o 
   1   2  13        3.11        3.25      0.86 o 
   2   2  13        2.93        2.36      1.48 o 
   0   0  14        2.15        4.31      1.16 o 
                                                 
